# Supplementary material for: Strong Root System Enhances Waterlogging Resilience in Barley (Hordeum vulgare) at the Early Stage Stress
Source: Plants (Basel). 2026 Jan 2;15(1):134. doi: 10.3390/plants15010134 (PMC12787377; doi:10.3390/plants15010134)
Supplement: Supplementary file 1 [file plants-15-00134-s001.zip]

Archive with 1 entries (1 files):
- plants-4020720-supplementary.pdf
